# Supplementary material for: Circuit organization of the excitatory sensorimotor loop through hand/forelimb S1 and M1
Source: eLife. 2021 Apr 14;10:e66836. doi: 10.7554/eLife.66836 (PMC8046433; doi:10.7554/eLife.66836)
Supplement: Source data 1. [file elife-66836-data1.zip]

Archive with 10 entries (10 files):
- for data sharing site/Fig 3-source data 1.fig
- for data sharing site/Fig 4-source data 1.fig
- for data sharing site/Fig 5-source data 1.fig
- for data sharing site/Fig 5-source data 2.fig
- for data sharing site/Fig 5-source data 3.fig
- for data sharing site/Fig 5-source data 4.fig
- for data sharing site/Fig 6-source data 1.fig
- for data sharing site/Fig 6-source data 2.fig
- for data sharing site/Fig S4-source data 1.fig
- for data sharing site/Fig S4-source data 2.fig
